# Supplementary material for: Unraveling the Central Role of Sulfur-Oxidizing Acidiphilium multivorum LMS in Industrial Bioprocessing of Gold-Bearing Sulfide Concentrates
Source: Microorganisms. 2021 May 1;9(5):984. doi: 10.3390/microorganisms9050984 (PMC8147356; doi:10.3390/microorganisms9050984)
Supplement: Supplementary file 1 [file microorganisms-09-00984-s001.zip]

Archive with 1 entries (1 files):
- microorganisms-1164548-supplementary.docx
